# Supplementary material for: HLA Polymorphisms and COVID‐19 Susceptibility and Severity: Insights From an Iranian Patients Cohort
Source: J Cell Mol Med. 2025 May 14;29(9):e70570. doi: 10.1111/jcmm.70570 (PMC12077277; doi:10.1111/jcmm.70570)
Supplement: Supplementary file 2 — Data S1. [file JCMM-29-e70570-s001.xlsx]

## Sheet: HLA-A
$allele.freq
1 2 3 11 23 24
0.105734767 0.168458781 0.130824373 0.089605735 0.037634409 0.146953405
25 26 29 30 31 32
0.003584229 0.071684588 0.035842294 0.043010753 0.017921147 0.057347670
33 66 68 69 74 80
0.030465950 0.003584229 0.051971326 0.001792115 0.001792115 0.001792115
$x2
[1] 161.7982
$p.x2
[1] 0.2975117
$lrt
1
135.254
$p.lrt
1
0.845682
$df
[1] 153
$rho
[1] 0.7615259

## Sheet: HLA-B
$allele.freq
7 8 13 14 15 18
0.032608696 0.036231884 0.052536232 0.023550725 0.023550725 0.067028986
27 35 37 38 39 40
0.018115942 0.202898551 0.010869565 0.052536232 0.005434783 0.027173913
41 44 45 46 49 50
0.018115942 0.048913043 0.001811594 0.001811594 0.052536232 0.036231884
51 52 53 54 55 56
0.137681159 0.068840580 0.007246377 0.003623188 0.036231884 0.001811594
57 58 73 81
0.018115942 0.010869565 0.001811594 0.001811594
$x2
[1] 496.5494
$p.x2
[1] 0.3867909
$lrt
13
263.752
$p.lrt
13
0.999998
$df
[1] 378
$rho
[1] 1.341302

## Sheet: HLA-C
$allele.freq
1 2 3 4 5 6
0.040229885 0.037356322 0.045977011 0.178160920 0.014367816 0.094827586
7 8 12 14 15 16
0.155172414 0.028735632 0.212643678 0.068965517 0.051724138 0.054597701
17 25
0.014367816 0.002873563
$x2
[1] 146.6789
$p.x2
[1] 0.1959982
$lrt
1
128.83
$p.lrt
1
0.00559098
$df
[1] 91
$rho
[1] 0.9181408

## Sheet: HLA-DRB1
$allele.freq
1 3 4 6 7 8
0.064150943 0.073584906 0.105660377 0.001886792 0.086792453 0.022641509
9 10 11 12 13 14
0.005660377 0.030188679 0.245283019 0.009433962 0.113207547 0.083018868
15 16
0.118867925 0.039622642
$x2
[1] 74.5481
$p.x2
[1] 0.894649
$lrt
1
75.4853
$p.lrt
1
0.879518
$df
[1] 91
$rho
[1] 0.53039

## Sheet: HLA-DQB1
$allele.freq
13 2 3 4 5 6
0.00255102 0.15816327 0.30612245 0.02295918 0.27551020 0.23469388
$x2
[1] 22.63056
$p.x2
[1] 0.3639876
$lrt
2
22.4867
$p.lrt
2
0.371945
$df
[1] 21
$rho
[1] 0.3397971
