# Supplementary material for: HLA Polymorphisms and COVID‐19 Susceptibility and Severity: Insights From an Iranian Patients Cohort
Source: J Cell Mol Med. 2025 May 14;29(9):e70570. doi: 10.1111/jcmm.70570 (PMC12077277; doi:10.1111/jcmm.70570)
Supplement: Supplementary file 3 — Data S2. [file JCMM-29-e70570-s005.xlsx]

## Sheet: Moderate
A B C DQB1 DRB1
x2 107.3716835 4.163998e+02 106.18063155 8.8358022 78.6021238
p.x2 0.7887825 9.605179e-06 0.09865091 0.8859451 0.8197378
lrt 93.3829934 2.136907e+02 91.83873954 11.1629070 73.8701994
p.lrt 0.9656766 9.999529e-01 0.13541235 0.7409630 0.9047733
df 120.0000000 3.000000e+02 78.00000000 15.0000000 91.0000000
rho 0.8296264 1.639039e+00 1.05720899 0.2847146 0.7362633

## Sheet: Severe
A B C DQB1 DRB1
x2 1.686123e+02 269.5675807 1.616276e+02 25.17447215 83.9223159
p.x2 2.295335e-03 0.5977404 7.422225e-06 0.08764880 0.3030150
lrt 1.345318e+02 178.5897571 1.011142e+02 25.72903861 63.1523585
p.lrt 1.722635e-01 0.9999989 2.198770e-01 0.04096905 0.8886837
df 1.200000e+02 276.0000000 9.100000e+01 15.00000000 78.0000000
rho 1.170825e+00 1.4925921 1.430356e+00 0.53792355 0.8362731
