# Supplementary material for: HLA Polymorphisms and COVID‐19 Susceptibility and Severity: Insights From an Iranian Patients Cohort
Source: J Cell Mol Med. 2025 May 14;29(9):e70570. doi: 10.1111/jcmm.70570 (PMC12077277; doi:10.1111/jcmm.70570)
Supplement: Supplementary file 4 — Data S3. [file JCMM-29-e70570-s002.xlsx]

## Sheet: HLA-A Severe cases
HLA-A Genotype in Severe cases		"genotype" "frequency"
		"NA/NA" 4
		"1/2" 10
		"1/3" 7
		"1/11" 2
		"1/32" 2
		"1/33" 1
		"2/24" 9
		"2/3" 10
		"2/33" 2
		"2/68" 2
		"3/3" 3
		"3/24" 3
		"3/26" 4
		"3/30" 3
		"11/23" 1
		"11/30" 1
		"11/32" 1
		"11/33" 1
		"23/24" 2
		"24/24" 5
		"26/26" 3
		"1/24" 2
		"1/26" 2
		"2/11" 6
		"2/23" 2
		"2/29" 1
		"2/32" 2
		"3/11" 1
		"3/29" 2
		"3/68" 3
		"11/68" 2
		"24/26" 1
		"24/29" 1
		"1/30" 1
		"1/31" 1
		"23/23" 1
		"23/68" 1
		"24/33" 2
		"24/68" 1
		"29/31" 1
		"30/31" 1
		"30/32" 1
		"74/32" 1
		"2/26" 3
		"2/31" 1
		"3/32" 2
		"3/66" 1
		"11/24" 2
		"11/31" 1
		"11/80" 1
		"24/32" 1
		"26/29" 3
		"26/32" 1
		"32/68" 2

## Sheet: HLA-A Moderate cases
HLA-A Genotype in Moderate cases		"genotype" "frequency"
		"NA/NA" 7
		"1/1" 3
		"1/2" 7
		"1/3" 3
		"1/23" 3			Pearson's Chi-squared test
		"1/24" 4
		"1/32" 2			data: genotype.A.sample.df$genotype.A.sample and genotype.A.sample.df$disease.status
		"2/3" 6			X-squared = 75.243, df = 81, p-value = 0.6594
		"2/11" 8
		"2/23" 1
		"2/24" 7
		"2/26" 2
		"2/33" 3
		"3/24" 5
		"3/26" 1
		"3/33" 1
		"3/68" 1
		"11/23" 1
		"11/24" 3
		"11/68" 3
		"23/26" 1
		"24/24" 6
		"24/68" 5
		"1/30" 1
		"2/2" 1
		"2/29" 2
		"2/30" 2
		"2/32" 3
		"2/68" 1
		"3/3" 3
		"3/11" 3
		"3/30" 1
		"11/26" 1
		"11/30" 3
		"11/31" 1
		"11/33" 2
		"24/26" 2
		"24/30" 3
		"26/29" 1
		"26/68" 1
		"26/69" 1
		"29/32" 1
		"30/30" 1
		"33/33" 1
		"33/68" 1
		"1/26" 1
		"1/29" 2
		"3/23" 3
		"3/32" 1
		"11/32" 4
		"11/66" 1
		"23/24" 2
		"23/31" 2
		"24/29" 3
		"25/29" 1
		"25/32" 1
		"26/2" 1
		"26/26" 2
		"26/30" 3
		"30/68" 2
		"32/32" 1
		"68/68" 1
		"1/11" 1
		"1/33" 1
		"2/31" 1
		"24/32" 2
		"26/32" 1
		"29/33" 1
		"29/68" 1
		"31/32" 1
		"32/68" 1

## Sheet: HLA-B Severe cases
HLA-B Genotype in Severe cases		"genotype" "frequency"
		"NA/NA" 9
		"35/51" 8
		"52/52" 2
		"7/18" 2
		"13/50" 1
		"15/50" 1
		"18/35" 7
		"35/35" 3
		"35/37" 2
		"40/54" 1
		"15/51" 1
		"18/52" 2
		"44/51" 4
		"44/52" 1
		"35/52" 2
		"51/56" 1
		"8/57" 2
		"13/35" 2
		"35/49" 2
		"57/51" 1
		"55/51" 1
		"38/51" 4
		"40/81" 1
		"35/44" 4
		"15/35" 2
		"38/52" 1
		"57/35" 1
		"14/50" 1
		"7/15" 1
		"7/40" 1
		"7/51" 1
		"8/51" 1
		"14/54" 1
		"52/50" 1
		"8/35" 2
		"35/40" 1
		"53/50" 1
		"7/49" 1
		"13/58" 1
		"8/52" 1
		"27/51" 2
		"13/52" 1
		"35/50" 1
		"37/44" 1
		"7/50" 1
		"40/49" 1
		"7/55" 1
		"18/44" 1
		"18/55" 1
		"35/38" 1
		"41/35" 1
		"57/49" 1
		"38/18" 1
		"38/49" 1
		"49/51" 2
		"52/51" 1
		"13/40" 1
		"38/50" 1
		"55/35" 2
		"40/51" 1
		"51/44" 2
		"18/49" 1
		"49/49" 1
		"51/49" 1
		"51/58" 1
		"13/51" 2
		"13/14" 1
		"38/38" 2
		"51/51" 1
		"55/14" 1
		"8/15" 1
		"55/55" 1
		"18/7" 1
		"27/52" 1
		"8/49" 1
		"18/38" 1
		"18/53" 1
		"13/38" 1
		"13/44" 1
		"52/7" 1
		"13/55" 1
		"13/27" 1

## Sheet: HLA-B Moderate cases
HLA-B Genotype in Moderate cases		"genotype" "frequency"
		"NA/NA" 5
		"35/52" 7
		"15/53" 1
		"18/7" 1
		"8/39" 1
		"27/49" 1				Pearson's Chi-squared test
		"41/50" 2
		"41/57" 1				data: genotype.B.sample.df$genotype.B.sample and genotype.B.sample.df$disease.status
		"49/51" 4				X-squared = 132.17, df = 132, p-value = 0.4794
		"50/50" 1
		"51/40" 1
		"57/35" 1
		"73/57" 1
		"7/51" 2
		"41/40" 1
		"41/51" 1
		"18/52" 3
		"13/49" 1
		"38/49" 2
		"13/52" 3
		"40/50" 2
		"14/35" 4
		"55/57" 1
		"8/35" 6
		"35/39" 1
		"35/51" 12
		"13/35" 4
		"39/50" 1
		"51/38" 1
		"52/51" 2
		"15/51" 1
		"35/38" 5
		"52/37" 1
		"52/49" 2
		"27/45" 1
		"15/18" 1
		"18/51" 3
		"27/50" 1
		"46/58" 1
		"51/37" 1
		"55/49" 2
		"38/51" 2
		"55/44" 1
		"57/38" 1
		"8/58" 1
		"51/52" 1
		"51/58" 1
		"13/51" 3
		"35/50" 2
		"8/49" 1
		"18/35" 3
		"35/58" 1
		"40/35" 2
		"14/44" 1
		"15/35" 3
		"55/38" 1
		"35/49" 1
		"8/18" 1
		"55/35" 1
		"35/55" 1
		"14/51" 2
		"35/44" 2
		"35/35" 4
		"41/35" 2
		"18/40" 2
		"13/14" 1
		"55/37" 1
		"8/52" 1
		"15/52" 1
		"52/44" 1
		"8/53" 1
		"41/49" 1
		"44/51" 1
		"50/51" 1
		"18/27" 1
		"27/44" 1
		"7/18" 1
		"13/27" 1
		"55/51" 1
		"18/38" 1
		"44/7" 3
		"13/38" 1
		"13/50" 1
		"7/35" 1
		"44/49" 1
		"13/44" 1
		"55/55" 1
		"18/44" 1
		"41/14" 1
		"35/18" 1

## Sheet: HLA-C Severe cases
HLA-C Genotype in Severe cases		"genotype" "frequency"
		"NA/NA" 51
		"4/14" 3
		"7/7" 7
		"3/7" 1
		"6/7" 1
		"12/7" 1
		"4/5" 2
		"6/14" 1
		"2/15" 2
		"12/12" 6
		"16/16" 1
		"12/14" 4
		"4/12" 8
		"14/14" 1
		"3/15" 2
		"12/15" 1
		"3/25" 1
		"6/12" 1
		"4/16" 2
		"4/7" 2
		"4/6" 2
		"6/8" 2
		"5/12" 1
		"7/12" 2
		"2/17" 1
		"1/6" 4
		"15/12" 2
		"3/4" 1
		"6/16" 2
		"2/14" 1
		"4/4" 4
		"3/12" 1
		"4/15" 1
		"15/16" 1
		"7/16" 1
		"12/16" 1
		"1/8" 1
		"1/1" 1
		"2/12" 2
		"1/12" 1

## Sheet: HLA-C Moderate cases
HLA-C Genotype in Moderate cases		"genotype" "frequency"
		"NA/NA" 65
		"4/16" 3
		"7/12" 7			Pearson's Chi-squared test
		"15/7" 1
		"6/17" 2			data: genotype.C.sample.df$genotype.C.sample and genotype.C.sample.df$disease.status
		"6/6" 3			X-squared = 63.587, df = 62, p-value = 0.4203
		"4/15" 2
		"3/7" 2
		"16/7" 1
		"17/3" 1
		"12/16" 2
		"4/6" 3
		"6/7" 1
		"6/12" 1
		"7/8" 2
		"4/7" 4
		"6/14" 3
		"16/14" 1
		"4/4" 3
		"12/14" 3
		"12/2" 1
		"12/12" 2
		"2/6" 2
		"7/16" 1
		"8/14" 3
		"1/7" 1
		"7/7" 5
		"2/8" 1
		"15/5" 1
		"15/12" 1
		"4/12" 13
		"1/12" 1
		"4/3" 1
		"1/8" 1
		"15/16" 1
		"16/6" 1
		"3/6" 1
		"2/3" 1
		"3/3" 2
		"2/7" 1
		"4/14" 1
		"17/12" 1
		"1/14" 1
		"2/12" 1
		"12/15" 1
		"15/14" 1
		"1/1" 1
		"5/12" 1
		"7/15" 1

## Sheet: HLA-DQB1 Severe cases
HLA-DQB1 Genotype in Severe cases		"genotype" "frequency"
		"NA/NA" 43
		"2/5" 11
		"3/6" 8
		"5/4" 2
		"5/5" 7
		"3/3" 10
		"2/2" 2
		"2/3" 10
		"6/6" 10
		"5/6" 10
		"2/6" 2
		"3/5" 6
		"4/5" 2
		"6/3" 2
		"5/3" 2
		"6/13" 1
		"5/2" 1
		"3/4" 1

## Sheet: HLA-DQB1 Moderate cases
HLA-DQB1 Genotype in Moderate cases		"genotype" "frequency"
		"NA/NA" 50
		"3/6" 8
		"5/3" 13
		"5/6" 11					Pearson's Chi-squared test
		"3/4" 2
		"3/3" 10					data: genotype.DQB1.sample.df$genotype.DQB1.sample and genotype.DQB1.sample.df$disease.status
		"3/5" 9					X-squared = 24.41, df = 21, p-value = 0.2736
		"2/4" 1
		"6/6" 8
		"2/5" 8
		"2/3" 12
		"2/6" 4
		"5/2" 4
		"5/5" 7
		"6/3" 6
		"6/2" 4
		"3/2" 1
		"4/5" 1

## Sheet: HLA-DRB1 Severe cases
HLA-DRB1 Genotype in Severe cases		"genotype" "frequency"
		"NA/NA" 10
		"4/14" 2
		"11/13" 7
		"11/14" 4
		"10/14" 1
		"4/11" 6
		"11/11" 7
		"4/15" 4
		"7/11" 4
		"7/13" 2
		"3/11" 4
		"11/15" 1
		"7/10" 2
		"13/13" 4
		"15/11" 5
		"10/11" 3
		"11/7" 1
		"13/16" 1
		"4/13" 4
		"1/7" 3
		"13/14" 3
		"7/9" 1
		"1/11" 3
		"3/4" 2
		"3/14" 4
		"4/7" 3
		"7/7" 2
		"13/15" 3
		"8/10" 1
		"3/13" 2
		"8/12" 1
		"11/12" 1
		"15/3" 2
		"9/14" 1
		"16/8" 1
		"14/14" 2
		"15/4" 2
		"8/11" 1
		"1/3" 1
		"1/14" 1
		"4/16" 1
		"4/10" 2
		"11/16" 1
		"15/15" 2
		"15/16" 1
		"16/4" 1
		"16/7" 1
		"15/13" 1
		"16/11" 1
		"1/4" 1
		"1/13" 2
		"10/13" 1
		"15/10" 1
		"4/4" 1
		"7/14" 1

## Sheet: HLA-DRB1 Moderate cases
HLA-DRB1 Genotype in Moderate cases		"genotype" "frequency"
		"NA/NA" 15
		"15/16" 1
		"3/13" 1					Pearson's Chi-squared test
		"7/11" 9
		"16/3" 2					data: genotype.DRB1.sample.df$genotype.DRB1.sample and genotype.DRB1.sample.df$disease.status
		"8/13" 2					X-squared = 67.905, df = 74, p-value = 0.6773
		"15/14" 4
		"16/14" 1
		"3/4" 1
		"4/11" 5
		"7/14" 1
		"11/13" 8
		"11/11" 9
		"13/14" 1
		"7/8" 1
		"3/14" 2
		"15/4" 6
		"7/15" 1
		"15/7" 1
		"1/11" 3
		"15/11" 7
		"4/15" 2
		"11/14" 7
		"11/15" 2
		"16/4" 2
		"1/13" 4
		"3/11" 6
		"15/15" 2
		"15/10" 1
		"15/13" 1
		"3/3" 2
		"8/11" 3
		"10/13" 2
		"15/3" 1
		"11/16" 3
		"1/7" 2
		"14/15" 3
		"1/8" 1
		"1/16" 2
		"1/3" 2
		"1/12" 1
		"3/8" 1
		"4/10" 1
		"1/14" 2
		"4/13" 1
		"3/9" 1
		"6/15" 1
		"14/16" 1
		"4/14" 1
		"10/11" 1
		"11/12" 1
		"16/11" 1
		"3/15" 1
		"7/7" 1
		"1/4" 5
		"3/12" 1
		"1/15" 1
		"7/13" 4
		"4/7" 2
		"3/7" 1
		"13/15" 2
